# Supplementary material for: Experiences of transgender and non-binary youth accessing gender-affirming care: A systematic review and meta-ethnography
Source: PLoS One. 2021 Sep 10;16(9):e0257194. doi: 10.1371/journal.pone.0257194 (PMC8432766; doi:10.1371/journal.pone.0257194)
Supplement: S1 Table — (ODT) [file pone.0257194.s004.odt]

## S4: CASP Scoring
CASP Scoring - Systematic Review 2020
Yes, no, unclear 
CASP Criterion 1
CASP Criterion 2
CASP Criterion 3
CASP Criterion 4
CASP Criterion 5
CASP Criterion 6
CASP Criterion 7 
CASP Criterion 8 
CASP Criterion 9 
CASP Criterion 10

Citation
Clear statement of aim 
Qualitative methodology appropriate
Appropriate research design
Sampling
Data collection
Research reflexivity
Ethical consideration
Appropriate data analysis
Clear statement of findings
Research value

Breland et al. (2019)
YES
YES
UNCLEAR
UNCLEAR
UNCLEAR
NO
YES
YES
YES
YES

Clark et al. (2020)
YES
YES
YES
YES
YES
NO 
YES
YES
YES
YES

Carlile (2019)
YES
YES
YES
UNCLEAR
YES
YES
YES
YES
YES
YES

Corliss et al. (2007)
YES
YES
UNCLEAR
YES
YES
NO
YES
YES
YES
YES

Eisenberg et al. (2019)
YES
YES
UNCLEAR
YES
UNCLEAR
NO
YES
UNCLEAR
YES
YES

Gridley et al. (2016)
YES
YES
YES
YES
YES
NO
YES
YES
YES
YES

Riggs et al. (2019)
YES
YES
UNCLEAR
YES
YES
NO
YES
YES
YES
YES

Sansfacon et al. (2019)
YES
YES
YES
YES
YES
YES
YES
YES
YES
YES

Sperber et al. (2005)
YES
YES
YES
YES
YES
YES
YES
YES
YES
YES

Turban et al. (2017)
YES
YES
UNCLEAR
YES
UNCLEAR
YES
UNCLEAR 
UNCLEAR
YES
YES


																=
