# Supplementary material for: Experiences of transgender and non-binary youth accessing gender-affirming care: A systematic review and meta-ethnography
Source: PLoS One. 2021 Sep 10;16(9):e0257194. doi: 10.1371/journal.pone.0257194 (PMC8432766; doi:10.1371/journal.pone.0257194)
Supplement: S3 Table — Patient-provider relationships. (XLSX) [file pone.0257194.s006.xlsx]

## Sheet: Sheet1
Author	First Order Construct	Second Order Construct	Third Order Construct	Third order construct dimensional theme
Corliss et al (2007)	"When I first started receiving all of my transgender health and social services, it meant a lot because I felt that I was being treated more as woman than before. And it did help me a lot, receiving those kinds of services, because as a transgender they helped me to grow and to find out what I was really all about."	Positive Experiences with Healthcare	Positve experiences leads to gender affirmation aided by healthcare infrasture and multi-disciplenary approach	Patient Provider Relationships
Gridley et al (2016)	It’s really cool to be able to go somewhere that I wasn’t immediately uncomfortable as soon as I got there.” eYouth,19	Positive Experiences with Healthcare
Inward-Breland (2019)	She sent us emails and gave us papers that had links to different courthouses and documentations that we would need to get completed, in order to change the name and gender marker on ofﬁcial documents. And that was really helpful. I had been on a couple other different websites, and I was looking at it and it seemed daunting, so it was helpful that she had it there. And it was laid out in a way t…	Positive Experiences with Healthcare
Pullen et al (2019)	I remember my mom and I talking about what, next steps. At this point, I was still very unsure, and so my mom had the idea that I could talk to someone. […] Maybe so they could help me, guide me in the track that I’m trying to get. And so she found the [specialty clinic] here, and so I came here and I met with [intake nurse]. That was awesome. (Adrian, TM, 14 yo)	Positive Experiences with Healthcare
Sperber et al (2005)	I almost immediately trust a nurse. It’s like they’re in the trenches. They have a different demeanor with you than the doctor does.	Positive Experiences with Healthcare
Eisenberg et al (2019)	I am like relieved when people ask me, or I'm like happy that they cared to ask, because then it actually shows that they're interested in respecting you. And so even if they say something that isn't right or just kind of makes me feel uncomfortable, it's still good for them to ask, because I can always just correct them, and, if they really care, then they'll listen to me (Participant 2).	Pronoun asking	Pronoun and name etiquette serves as important tools in healthcare confidence
Eisenberg et al (2019)	“if you're coming in for like a specific thing like, oh, I have ear pain, I don't think it should really be brought up because it's not really the focus.”	Pronoun asking
Pullen et al (2019)	All youth reported that staff at the clinic had always asked for and used their chosen or preferred pronouns and name when speaking to them.	Pronoun asking
Riggs et al (2019)	Marc: Mariah’s always been Mariah. And looking back, it’s more about accepting someone and learning to accept who they are, even if that means their name becomes another name or their genders are different, that’s fine, but that person hasn’t changed. So you’ve just got to accept who they are at that point in time (parent).	Pronoun asking
Turban et al (2016)	For example: “Hello, my name is Dr. Jones, and my preferred pronoun is she/her. What is your preferred name and pronoun?” I may in turn suggest that my preferred pronoun is “he,”“she,” or “they,” among other possibilities. Remember that it is always better to ask than to assume.	Pronoun asking
Carlile (2019)	He said: “I felt vulnerable when this happened… totally exasperated. Like, “really?!”	Mispronouning/deadnaming
Carlile (2019)	This experience of deadnaming caused him to feel “invalidated, worthless, judged, and frustrated.”	Mispronouning/deadnaming
Gridley et al (2016)	[the physician’s] calling [my child] ‘she’ and ‘Julie,’ and I keep saying ‘he,’‘Jack,’ and she starts getting angry with me and ﬂipping her head at me, like I was causing her to be annoyed.she gave me a look to kill. eCaregiver	Mispronouning/deadnaming
Gridley et al (2016)	A caregiver who described herself as “grieving the loss ofa [male] child and embracing a new [female] one” equated a misgendering appointment reminder to “a dagger to the heart.”	Mispronouning/deadnaming
Gridley et al (2016)	Situations like that, I will never forget them ‘cause I always feel like everyone turns and looks at me right away. you’re just sitting in a room and everyone’s eyes on you and you’re hot and nervous.	Mispronouning/deadnaming
Gridley et al (2016)	.the doctor said, ‘her, her, her’ and [my son], who’s 10, said, ‘him, him, him!’ and the doctor got mad and started sort of being dismissive and irritated, and kept saying ‘her!’.this weird sort of oppositional like ‘I’m not calling you that.’ eCaregiver	Mispronouning/deadnaming
Turban et al (2016)	I want people to understand me and respect me for the person I am. When you call me by the wrong name or pronoun, this can feel like an insult.	Mispronouning/deadnaming
Carlile (2019)	The participants in the workshops – both parents and young people- reported scant or tokenistic efforts to include their voices in treatment planning and service provision.	Inclusion of parent-child voice in medical plan	Health literacy poses a dominant challenge in finding your voice and often parents feel excluded from the conversation.
Eisenberg et al (2019)	“What we did at the panel is share our stories, and I think that drives home the idea that people are affected and that it's really important to know the information” (Participant 4).	Inclusion of parent-child voice in medical plan
Gridley et al (2016)	It might as well have been another language because it’s so dense and complicated.	Info hard to understand
Eisenberg et al (2019)	We need to be able to go to the doctor and not have anxiety of “I’m deathly sick, but I don’t want to have to go try to deal with all the hate at the doctor’s office or all the discrimination against me at the doctor’s office”.	Avoidance of HCP's	Expereinces of discrimination and stigma catalyst healthcare avoiding behaviours leading to unsafe non-mainstream practices.
Sperber et al (2005)	In general, this group felt that physicians and mental health providers do not want to treat FTM youth: “If they wanted to provide us services, they would treat us like human beings instead of freaks”; “I have to be deathly sick before I go to a doctor.”	Avoidance of HCP's
Sperber et al (2005)	“I can’t even make it through the front door without staff staring at me, laughing at me or whispering about my gender presentation.”	Discrimination/other staff
Sperber et al (2005)	In the MTF youth group, participants raised the point that a health care experience included not just one’s interaction with a provider, but also her interactions with receptionists and other staff during the medical visit. An FTM adult echoed this perception: “I think it is . . . important for the support staff to be comfortable, because they are the gatekeepers.”	Discrimination/other staff
Corliss et al (2007)	"One time I was taking hormones and I took too much. It made me sick and it made me stop taking them because I thought there may be something wrong. I thought that if I went to a doctor that I would not have to worry about overdosing."	Hormones without prescription
Corliss et al (2007)	I was thinking about going to Mexico to get hormones, but I heard so many horror stories that I wanted to keep away from doing any harm to my body."	Hormones without prescription
Gridley et al (2016)	I had been trying to ﬁnd any way I could get on [testosterone], even if it wasn’t legal, which really sucks, because you can seriously get hurt by doing that. I was feeling really, really desperate. eYouth, 19	Hormones without prescription
Sperber et al (2005)	I don’t want to wait around six months so someone could tell me, ‘you are what you say you are.’ I started calling in prescriptions under my father’s name and it worked.	Hormones without prescription
Sperber et al (2005)	“I was actually turned away [from an emergency room] because the doctor said he did not treat people like me,” said one FTM youth.	Refusal to general healthcare
Turban et al (2016)	Many of us have had to put up with bullying and misunderstanding in school and in our communities. Some of us have even been refused medical treatment by our doctors and been told that being transgender is wrong.	Refusal to general healthcare
Carlile (2019)	The professional refused to refer [her trans son] on to adult services because he was “too feminine.” He went to his own GP but the [young people’s GIDS clinic] had advised them not to refer. So he has not got access to the adult GIC [Gender Identity Clinic].	Refusal to refer to Gender Service
Corliss et al (2007)	So I went to see the doctor and she checked me out and I asked her if I could tell her something really personal, really confidential. She said she wouldn't say anything and I explained to her that I wanted hormone treatment. She just said that this is going to be expensive and there aren't any doctors who are going to do that. That made me feel like this is going to be a real big mission."	Refusal to refer to Gender Service
Corliss et al (2007)	"I got turned down a lot because of my age. When I tried to get services when I was 16, they did not want to give me hormones, they did not want to do anything because I was only 16. And I told them that my mother will sign [consent form]...She saidyeah we will do this and then at the last minute she said no ..	Refusal to refer to Gender Service
Corliss et al (2007)	"I wanted [to receive hormone therapy] before and I had to get it approved by the courts. My judge said that she didn't understand why taxpayers would be spending their money on something like that and she didn't want me taking hormones. This was her own personal bias, but I couldn't change it because she was a judge."	Refusal to refer to Gender Service
Gridley et al (2016)	I still liked to paint my nails. I wanted to pierce my ears. I’m not the ‘masculine,’ buffman that she felt you had to be to be trans[gender male], and I couldn’t get the care I needed because all she was telling me is, ‘This isn’t true.’ eYouth, 22	Refusal to refer to Gender Service
Gridley et al (2016)	That’s ridiculous that I am some[one]. who doesn’t know anything and I had no idea there was even such a thing as a trans-man.so I’mtrying to get up to speed, and I’msupposed to be educating the physicians? That’s a joke.” eCaregiver	Teaching HCP's	The patient becomes the teacher. Patients feel a continued pressure to educate HCP's who are ill-trained.
Eisenberg et al (2019)	“Queer 101. It's like you tell them…. 'These are what the pronouns are. There are many of them. People sometimes make up their own, and that's okay’” (Participant 8).	Training for HCP's
Eisenberg et al (2019)	I think just like learning how to listen to people and ask them what they need is basically the most important thing, because there's no one-size-fits-all what to do when you have a trans patient. It's just not the same for everybody, and I'm sure what I want is definitely not the same as what a lot of other people want.	Training for HCP's
Sperber et al (2005)	In all four groups, participants agreed that quality health care hinged on providers’ willingness to listen, learn, and allocate time to discuss conditions and issues unique to TG/TS people. “It’s more than just reading your chart,” said one MTF youth participant.	Training for HCP's
Sperber et al (2005)	“I am looking for a doctor who will treat me like a human being with feelings,” said one FTM youth participant.	Training for HCP's
Turban et al (2016)	There have been many times where I go to medical appointments and I am called by my birth name and am looked at funny or questioned because my outward appearance might not match the gender marker in my medical record or my clinic-issued identiﬁcation bracelet. When receptionists or medical professionals question my gender identity or misgender me, it makes me feel like I will not be accepted in y…	Training for HCP's
Carlile (2019)	One parent described how CAMHS “… were supposed to be helping with [the child’s gender identity] and anxiety but because they had no trans knowledge they only treated the anxiety, leaving the family unsupported on the trans issue.” Once back at home, anxiety increased, as the CAMHS worker was not addressing the trans issue.”	Ill equipped on gender issues
Eisenberg et al (2019)	I guess just to kind of know the basics of what some common forms of medical transition are for, I guess, like either assigned sex at birth to either binary gender, or kind of like the basics of knowing about top surgery; hormones; hormone replacement therapy with testosterone or estrogen or testosterone blockers; knowing about bottom surgery, at least to some extent; and maybe even knowing about…	Ill equipped on gender issues
Gridley et al (2016)	“It was made very clear to us at the ﬁrst appointment that this doctor’s expertise was not in this area, nor her interest.” e Caregiver	Ill equipped on gender issues
Gridley et al (2016)	“.They’re not downwith it and they don’t like it.they don’t want to treat it, and you better just ﬁgure it out on your own.” eCaregiver	Ill equipped on gender issues
Sperber et al (2005)	Several MTF youth described their disappointments with the mental health care they had received, mentioning therapists’ lack of experience with trans people; therapists’ lack of experience with TG/TS youth; overcharging by therapists; and being “bumped between therapists” at an agency.	Ill equipped on gender issues
Sperber et al (2005)	AnMTF youth participant said that at one health center, providers told her that decisions regarding a hormoneprescription for her were“on hold” while the agency established therapeutic guidelines.	Ill equipped on gender issues
Sperber et al (2005)	“They do not listen when I tell them that I have body issues and that I do not relate to my body as female.”	Ill equipped on gender issues
Sperber et al (2005)	AnMTF youth participant said that at one health center, providers told her that decisions regarding a hormoneprescription for her were“on hold” while the agency established therapeutic guidelines.	Ill equipped on gender issues
Turban et al (2016)	Plus, I have either heard of or had medical providers or other professionals ask me questions about my genitals or breasts without a real reason for this (or a reason that I can understand). So please, don’t ask to look at my genitals or breasts unless it is completely necessary, and be mindful if you need to press a stethoscope to my chest as part of a routine physical examination. If it is nece…	Ill equipped on gender issues
Carlile (2019)	when one young transgender woman attended an appointment wearing jeans and trainers, she was described by her GIDS practitioner as “not serious” enough to warrant support for clinical intervention.	Need to prove gender identity to HCP's	Perpetuation of a transnormative binary presentation requiring proof.
Clark et al (2020)	It's like being stuck in a wet, cold, sandy, uncomfortable swimsuit that is too tight, and everybody else is wearing warm, dry clothes … and somebody not letting you have [warm dry clothes] until you prove [your gender]. It's rather irritating and uncomfortable and angry-making and depressing and all that other evil, nasty stuff.	Need to prove gender identity to HCP's
Gridley et al (2016)	Others described feeling they had to prove that they are “trans enough” to be cleared for gender-afﬁrming treatments.	Need to prove gender identity to HCP's
Sperber et al (2005)	“Health care providers want too much from you to give you so little.”	Need to prove gender identity to HCP's
Corliss et al (2007)	"I acted feminine and that held me back from moving up in the program. They would say you are too feminine and 1 even had a therapist once tell me that I wasn't gay; I was just very gentle and feminine. It was stupid. I ended up running away and coming to Hollywood to start my life."	Need to prove gender identity to HCP's
